# Supplementary material for: 8(meso)-Pyridyl-BODIPYs: Effects of 2,6-Substitution with Electron-Withdrawing Nitro, Chloro, and Methoxycarbonyl Groups
Source: Molecules. 2023 Jun 6;28(12):4581. doi: 10.3390/molecules28124581 (PMC10303842; doi:10.3390/molecules28124581)
Supplement: Supplementary file 1 [file molecules-28-04581-s001.zip]

Archive with 1 entries (1 files):
- molecules-2402249-supplementary.pdf
